# Supplementary material for: Effect of School-Based Food and Nutrition Education Interventions on the Food Consumption of Adolescents: A Systematic Review and Meta-Analysis
Source: Int J Environ Res Public Health. 2022 Aug 24;19(17):10522. doi: 10.3390/ijerph191710522 (PMC9518323; doi:10.3390/ijerph191710522)
Supplement: Supplementary file 1 [file ijerph-19-10522-s001.zip]

Archive with 1 entries (1 files):
- ijerph-1795094-supplementary.pdf
